# Supplementary material for: Surgical Resection Is Still Better Than Endoscopic Resection for Patients With 2-5 cm Gastric Gastrointestinal Stromal Tumours: A Propensity Score Matching Analysis
Source: Front Oncol. 2021 Sep 15;11:737885. doi: 10.3389/fonc.2021.737885 (PMC8479163; doi:10.3389/fonc.2021.737885)
Supplement: Supplementary file 2 [file DataSheet_1.zip]

Archive with 9 entries (9 files):
- Table_1.docx
- Table_2.docx
- Table_3.docx
- Table_4.docx
- Table_5.docx
- Table_6.docx
- Table_7.docx
- Table_8.docx
- Table_9.docx
